# Supplementary material for: Rare Earth Element Variability in Italian Extra Virgin Olive Oils from Abruzzo Region
Source: Foods. 2023 Dec 30;13(1):141. doi: 10.3390/foods13010141 (PMC10778968; doi:10.3390/foods13010141)
Supplement: Supplementary file 1 [file foods-13-00141-s001.zip]

Archive with 2 entries (2 files):
- Figure S.zip
- Supplementary Table.pdf
